# Supplementary material for: Metabolic Regulation of Carotenoid-Enriched Golden Rice Line
Source: Front Plant Sci. 2016 Oct 28;7:1622. doi: 10.3389/fpls.2016.01622 (PMC5083848; doi:10.3389/fpls.2016.01622)
Supplement: Supplementary file 2 [file Table2.XLSX]

## Sheet: peptide sequence
	List of identified protein with indivisual peptide
	pullulanase
	Observed	Mr(expt)	Mr(calc)	ppm	Start	End	Miss	Ions	Peptide
	665.372	664.365	664.354	15.3	634	-	638	0	---	K.DYVLR.T
	679.407	678.399	678.385	20.7	82	-	86	0	---	K.FPFIR.S
	795.414	794.407	794.408	-0.37	22	-	27	0	---	R.AYWVTR.S
	869.448	868.441	868.444	-3.52	799	-	805	0	---	R.YSSPLFR.L
	871.541	870.533	870.456	88.9	639	-	646	1	---	R.THTGEAKK.G
	959.501	958.494	958.502	-8.58	394	-	401	0	---	R.QMVQALNR.I
	980.554	979.547	979.549	-2.22	430	-	437	0	30	K.IVPGYYLR.R
	1018.56	1017.56	1017.56	-4.95	909	-	917	0	18	R.TTAVFVQPR.C
	1080.47	1079.47	1079.47	-2.96	216	-	224	0	---	K.CLADDPYAR.G
	1107.54	1106.53	1106.53	4.29	482	-	490	0	---	R.FDLMGHIMK.N	+	Oxidation	(M)
	1133.58	1132.57	1132.57	-0.67	806	-	815	0	---	R.LSTASEIEQR.V
	1174.65	1173.64	1173.61	20.4	772	-	781	0	23	R.LENPSFRPSK.N
	1207.54	1206.54	1206.53	8.07	377	-	388	0	---	K.GSYASNPDGPSR.I
	1212.6	1211.6	1211.59	2.73	291	-	301	0	69	R.AFTFQDSAGIR.H
	1332.55	1331.55	1331.54	4.17	731	-	741	0	56	R.DSYNSGDWFNK.L
	1348.65	1347.64	1347.63	5.17	195	-	204	0	---	R.ENQYYLYEVK.V
	1356.73	1355.72	1355.72	-0.36	181	-	192	0	58	K.ELNGVWSVTVPR.Y
	1435.75	1434.74	1434.74	5.73	761	-	771	0	---	K.NEENWHLIKPR.L
	1447.68	1446.67	1446.67	2.44	105	-	117	0	62	K.CQLAVASYDAHGR.R
	1610.65	1609.65	1609.64	2.66	273	-	286	0	22	R.DFSAHDSTVDCNSR.G
	1667.81	1666.8	1666.8	1.42	193	-	204	1	28	R.YRENQYYLYEVK.V
	1678.86	1677.86	1677.86	-0.69	759	-	771	1	---	R.DKNEENWHLIKPR.L
	1689.78	1688.77	1688.91	-82.38	463	-	476	0	---	R.LIVDDLLNWAINYK.V
	1761.89	1760.88	1760.87	4.74	148	-	162	0	54	K.DVDLYIWAPTAQDVR.V
	1803.8	1802.79	1802.79	1.24	48	-	64	0	---	R.DATMHVSDGAIHGYDSK.I
	1890.95	1889.94	1889.94	2.33	65	-	81	0	---	K.IELEPEHASLPDNVAEK.F
	1978.97	1977.96	1977.96	0	742	-	758	0	---	K.LDFTYETNNWGVGLPPR.D
	1988.94	1987.93	1987.93	1.18	538	-	554	0	---	K.IYLYGEGWDFGEVAQNK.R
	1994.92	1993.91	1993.92	-3.35	2	-	21	0	72	M.AVGEECAAAVASQGFVSDAR.A
	2038.96	2037.95	2037.95	-2.02	556	-	575	0	27	R.GINASQINMSGTGIGSFNDR.I
	2054.96	2053.95	2053.95	0.1	556	-	575	0	---	R.GINASQINMSGTGIGSFNDR.I	+	Oxidation	(M)
	2145.03	2144.02	2144.03	-5.06	538	-	555	1	---	K.IYLYGEGWDFGEVAQNKR.G
	UDP-glucose pyrophosphorylase
	Observed	Mr(expt)	Mr(calc)	ppm	Start	End	Miss	Ions	Peptide
	702.393	701.385	701.407	-31.34	101	-	106	0	---	K.SVIEVR.N
	790.449	789.442	789.45	-10.37	404	-	410	0	---	K.VANFLAR.F
	839.503	838.496	838.503	-7.7	347	-	354	0	---	K.AIGINVPR.S
	872.476	871.469	871.501	-37.14	308	-	315	0	---	R.LVEAEALK.M
	918.544	917.537	917.545	-8.94	403	-	410	1	---	K.KVANFLAR.F
	941.517	940.509	940.505	4.49	316	-	323	0	---	K.MEIIPNPK.E
	958.545	957.538	957.549	-11.82	206	-	214	0	---	K.LDTLLAQGK.E
	965.537	964.53	964.534	-4.5	28	-	36	0	21	K.SGFISLVSR.Y
	1052.54	1051.53	1051.53	-0.98	258	-	267	0	48	K.GGTLISYEGR.V
	1065.52	1064.51	1064.61	-98.68	404	-	412	1	---	K.VANFLARFK.S
	1297.69	1296.69	1296.69	-4.19	450	-	461	0	---	K.LEIPDGAVLENK.D
	1312.75	1311.74	1311.75	-6.08	330	-	342	0	---	K.VLQLETAAGAAIR.F
	1314.74	1313.73	1313.74	-10.23	413	-	424	0	---	K.SIPSIVELDTLK.V
	1358.75	1357.74	1357.75	-3.74	169	-	180	0	60	R.IVTEDFLPLPSK.G
	1463.7	1462.7	1462.69	3.1	86	-	100	0	---	K.LNGGLGTTMGCTGPK.S
	1539.73	1538.73	1538.73	0.27	37	-	49	0	33	R.YLSGEAEQIEWSK.I
	1561.75	1560.74	1560.76	-13.2	14	-	27	1	---	R.AATDKLDQISENEK.S
	1584.71	1583.7	1583.82	-74.94	316	-	329	1	---	K.MEIIPNPKEVDGVK.V	+	Oxidation	(M)
	1629.81	1628.81	1628.8	0.76	388	-	402	0	---	R.TNPSNPSIELGPEFK.K
	1757.9	1756.89	1756.9	-3.69	388	-	403	1	---	R.TNPSNPSIELGPEFKK.V
	2108.1	2107.09	2107.09	-3.13	268	-	285	0	24	R.VQLLEIAQVPDEHVNEFK.S
	2143.99	2142.98	2142.98	1.84	186	-	205	0	---	K.DGWYPPGHGDVFPSLNNSGK.L
	2198.04	2197.03	2197.02	7.19	151	-	168	0	36	K.YSNSNIEIHTFNQSQYPR.I
	2973.55	2972.54	2972.49	18.7	50	-	76	1	27	K.IQTPTDEVVVPYDTLSAAPEDLNETKK.L
	Glucose-1-phosphate adenylyltransferase.
	Observed	Mr(expt)	Mr(calc)	ppm	Start	End	Miss	Ions	Peptide
	619.339	618.332	618.349	-28.21	8	-	12	0	---	K.IFPSR.S
	699.33	698.323	698.328	-7.42	422	-	426	0	---	K.NCHIR.R
	771.425	770.417	770.419	-1.86	183	-	188	0	36	K.FIQAHR.E
	838.457	837.449	837.442	8.89	206	-	213	0	---	R.ATAFGLMK.I
	972.477	971.47	971.46	10.4	454	-	461	0	---	R.ETDGYFIK.S
	986.584	985.577	985.574	2.49	266	-	273	0	45	K.NVMLQLLR.E
	1002.58	1001.57	1001.57	4.79	266	-	273	0	---	K.NVMLQLLR.E	+	Oxidation	(M)
	1017.6	1016.59	1016.59	1.39	372	-	380	0	50	K.IHHSVVGLR.S
	1032.55	1031.54	1031.54	2.23	336	-	344	0	58	R.SAPIYTQPR.H
	1056.53	1055.52	1055.5	15.4	116	-	125	0	---	R.AYGNNIGGYK.N
	1060.6	1059.6	1059.6	-0.03	220	-	228	0	---	R.IVEFAEKPK.G
	1205.58	1204.57	1204.57	4.67	13	-	23	0	---	R.SNVASEQQQSK.R
	1256.71	1255.7	1255.7	-0.56	70	-	81	0	61	R.AKPAVPLGANYR.L
	1341.71	1340.7	1340.7	-1.28	442	-	453	0	75	K.IINVDNVQEAAR.E
	1370.68	1369.67	1369.67	4.61	325	-	335	0	79	K.KPVPDFSFYDR.S
	1625.86	1624.85	1624.86	-2.8	98	-	111	0	38	K.IYVLTQFNSASLNR.H
	1649.83	1648.82	1648.82	3.29	234	-	248	0	47	K.AMMVDTTILGLDDVR.A
	1665.83	1664.82	1664.81	6.31	234	-	248	0	---	K.AMMVDTTILGLDDVR.A	+	Oxidation	(M)
	1681.82	1680.81	1680.81	3.32	234	-	248	0	---	K.AMMVDTTILGLDDVR.A	+	2	Oxidation	(M)
	1700.92	1699.92	1699.91	3.25	44	-	61	0	42	R.SVDESVLGIILGGGAGTR.L
	1734.82	1733.81	1733.8	6.4	189	-	204	0	---	R.ETDSDITVAALPMDEK.R
	1786.94	1785.93	1785.93	0.45	82	-	97	0	8	R.LIDIPVSNCLNSNISK.I
	1889.96	1888.95	1888.95	2.76	351	-	368	0	---	K.VLDADVTDSVIGEGCVIK.N
	2407.13	2406.12	2406.13	-2.99	274	-	296	0	24	R.EQFPGANDFGSEVIPGATNIGMR.V
	2423.12	2422.12	2422.12	-2.68	274	-	296	0	---	R.EQFPGANDFGSEVIPGATNIGMR.V	+	Oxidation	(M)
	3008.33	3007.32	3007.37	-16.04	381	-	407	1	44	R.SCISEGAIIEDSLLMGADYYETEADKK.L
	3060.38	3059.38	3059.44	-20.15	126	-	153	0	36	K.NEGFVEVLAAQQSPDNPNWFQGTADAVR.Q
	PPDK
	Observed	Mr(expt)	Mr(calc)	ppm	Start	End	Miss	Ions	Peptide
	714.437	713.43	713.444	-19.64	405	-	410	0	---	K.DVILVR.T
	734.388	733.381	733.391	-14.05	12	-	17	0	---	R.VFHFGK.G
	789.457	788.45	788.455	-5.55	577	-	582	0	---	R.LLPYQR.S
	797.348	796.341	796.379	-47.81	712	-	718	0	---	K.VFTDMGK.T
	921.414	920.407	920.403	4.51	111	-	117	0	54	R.FAYDSYR.R
	970.466	969.459	969.456	3.52	583	-	590	0	34	R.SDFEGIFR.A
	973.477	972.47	972.455	14.9	175	-	183	0	---	K.GEPFPSDPK.K
	1006.5	1005.49	1005.49	1.85	313	-	319	0	19	R.LWMLQCR.T
	1015.56	1014.55	1014.55	1.49	724	-	732	0	---	K.VGTMIEIPR.A
	1022.5	1021.49	1021.48	6.55	313	-	319	0	---	R.LWMLQCR.T	+	Oxidation	(M)
	1031.55	1030.55	1030.55	-0.48	724	-	732	0	---	K.VGTMIEIPR.A	+	Oxidation	(M)
	1047.48	1046.47	1046.47	3.99	269	-	277	0	---	R.TPEDLDAMR.D
	1072.59	1071.58	1071.57	3.56	591	-	600	0	39	R.AMDGLPVTIR.L
	1262.66	1261.65	1261.65	0.41	640	-	650	0	47	K.LSEVNPMLGFR.G
	1278.66	1277.65	1277.65	2.27	560	-	570	0	---	R.QMIMASSLELR.Q
	1369.6	1368.59	1368.58	8.54	544	-	554	0	43	R.TEHMFFASDER.I
	1371.64	1370.64	1370.63	5.91	831	-	842	0	9	K.AGLDYVSCSPFR.V
	1385.6	1384.59	1384.57	16.5	544	-	554	0	---	R.TEHMFFASDER.I	+	Oxidation	(M)
	1406.86	1405.85	1405.84	7.16	64	-	76	0	---	R.LGDPARPLLLSVR.S
	1444.76	1443.75	1443.74	8.66	331	-	343	0	67	K.IAVDMVNEGLVER.R
	1460.75	1459.75	1459.73	8.58	331	-	343	0	---	K.IAVDMVNEGLVER.R	+	Oxidation	(M)
	1513.76	1512.75	1512.74	7	147	-	160	0	---	K.GLHNDTDLTATDLK.E
	1562.73	1561.72	1561.7	10	518	-	532	0	---	K.VMANADTPEDATTAR.Q
	1607.83	1606.82	1606.8	11.4	654	-	667	0	38	R.LGISYPELTEMQAR.A
	1623.82	1622.81	1622.8	6.51	654	-	667	0	---	R.LGISYPELTEMQAR.A	+	Oxidation	(M)
	1641.74	1640.74	1640.72	11.3	300	-	312	0	14	K.EMMDIEFTVQENR.L
	1657.77	1656.77	1656.71	32.4	300	-	312	0	---	K.EMMDIEFTVQENR.L	+	Oxidation	(M)
	1734.82	1733.81	1733.79	12.3	621	-	636	0	13	R.ELCSETGAAQDDVLAR.V
	1889.83	1888.82	1888.8	11.8	278	-	292	0	19	R.DHMPEPYEELVENCK.I
	1974.99	1973.99	1973.97	9.93	812	-	830	0	---	K.VGICGEHGGEPLSVAFFAK.A
	2050.07	2049.07	2049.05	6.43	250	-	268	0	17	K.LYGEFLVNAQGEDVVAGIR.T
	2112.05	2111.04	2111.03	5.41	411	-	431	0	22	R.TETSPEDVGGMHAAVGILTAR.G
	2178.15	2177.14	2177.15	-3.4	249	-	268	1	---	K.KLYGEFLVNAQGEDVVAGIR.T
	Prolyl hydroxylase
	Observed	Mr(expt)	Mr(calc)	ppm	Start	End	Miss	Ions	Peptide
	619.346	618.339	618.349	-16.26	369	-	373	0	---	K.LSPFR.K
	758.333	757.326	757.328	-3.27	363	-	368	0	---	K.EYFDGK.L
	885.447	884.44	884.439	0.75	272	-	279	0	---	K.FFQSSAAK.A
	938.435	937.428	937.433	-5.12	470	-	477	0	55	K.MVPYESGR.T
	954.434	953.427	953.428	-0.83	470	-	477	0	---	K.MVPYESGR.T	+	Oxidation	(M)
	965.489	964.481	964.487	-5.35	247	-	255	0	---	K.FIDASSTPK.V
	1037.51	1036.51	1036.51	-2.33	238	-	246	0	---	K.DFDVTALEK.F
	1150.6	1149.6	1149.59	4.41	478	-	487	0	---	R.TADEIVDFIK.K
	1182.66	1181.65	1181.65	2.25	214	-	224	0	16	R.GDAAVERPLVR.L
	1195.64	1194.63	1194.63	4.67	112	-	121	0	49	K.YEIQGFPTLK.I
	1210.63	1209.62	1209.61	3.26	262	-	271	0	---	K.NPDNHPYLLK.F
	1263.6	1262.59	1262.58	7.35	296	-	306	0	46	K.SVYYGAAEEFK.D
	1355.78	1354.77	1354.77	2.95	420	-	432	0	56	K.LAPILDEAATTLK.S
	1445.72	1444.71	1444.7	3.33	159	-	171	1	---	K.SPEDATNLIDDKK.I
	1452.72	1451.72	1451.71	1.33	375	-	387	0	---	K.SEPIPEVNDEPVK.V
	1488.79	1487.78	1487.78	3.76	388	-	400	0	88	K.VVVADNVHDFVFK.S
	1506.72	1505.71	1505.7	4.67	296	-	308	1	112	K.SVYYGAAEEFKDK.E
	1521.81	1520.81	1520.8	5.61	350	-	362	0	99	K.AHVEPDQIVSWLK.E
	1536.84	1535.83	1535.82	6.7	225	-	237	0	10	R.LFKPFDELVVDSK.D
	1683.89	1682.88	1682.87	4.28	331	-	345	0	36	R.EDQVPLIIIQDGESK.K
	1811.97	1810.97	1810.97	-0.1	331	-	346	1	16	R.EDQVPLIIIQDGESKK.F
	1835.88	1834.87	1834.9	-12.88	280	-	295	0	---	K.AMLFLNFSTGPFESFK.S
	1879.89	1878.88	1878.88	1.07	198	-	213	0	24	R.SDYDFGHTLHANHLPR.G
	1900.01	1899	1898.99	4.66	256	-	271	1	4	K.VVTFDKNPDNHPYLLK.F
	3049.38	3048.37	3048.41	-11.39	442	-	469	0	5	K.MDATANDVPSEFDVQGYPTLYFVTPSGK.M
	Os06g0668200
	Observed	Mr(expt)	Mr(calc)	ppm	Start	End	Miss	Ions	Peptide
	720.357	719.35	719.345	7.11	36	-	41	0	---	K.ITDDTR.I
	1072.65	1071.64	1071.64	-3.22	75	-	83	0	31	K.YSLKPLVPR.L
	1074.64	1073.63	1073.62	4.37	192	-	202	0	---	K.KPFAAIVGGSK.V
	1142.56	1141.56	1141.55	4.64	307	-	316	0	---	K.TFSETLDTTK.T
	1149.61	1148.6	1148.59	4.85	6	-	16	0	21	R.SVGTLTESDLK.G
	1307.67	1306.67	1306.73	-49.29	44	-	55	1	---	R.ASVPTIKFLMGK.G	+	Oxidation	(M)
	1314.66	1313.66	1313.65	7.08	24	-	35	0	39	R.ADLNVPLDDSQK.I
	1388.75	1387.75	1387.73	7.53	179	-	191	0	92	K.ELDYLVGAVANPK.K
	1449.67	1448.66	1448.64	14.7	126	-	137	1	---	K.EEEKNDPEFANK.L
	1509.82	1508.82	1508.82	-0.59	166	-	178	0	5	K.YLRPSVAGFLMQK.E
	1525.83	1524.82	1524.81	4.03	166	-	178	0	---	K.YLRPSVAGFLMQK.E	+	Oxidation	(M)
	1539.91	1538.91	1538.89	9.62	262	-	276	0	---	K.GVSLLLPTDIVVADK.F
	1573.85	1572.85	1572.84	6.85	350	-	366	0	37	K.GVTTIIGGGDSVAAVEK.A
	1751.01	1750.01	1750	4.22	106	-	122	0	38	K.LAATLPDGGVLLLENVR.F
	1786.91	1785.9	1785.89	6.25	373	-	390	0	---	K.MSHISTGGGASLELLEGK.T
	1802.89	1801.88	1801.97	-49.38	217	-	232	0	---	K.VDILILGGGMIYTFYK.A
	1919.97	1918.96	1918.95	4.52	138	-	155	0	7	K.LASVADLYVNDAFGTAHR.A
	2240.14	2239.13	2239.12	5.35	285	-	306	0	6	K.TVPASAIPDGWMGLDIGPDSIK.T
	2256.11	2255.1	2255.11	-5.69	285	-	306	0	---	K.TVPASAIPDGWMGLDIGPDSIK.T	+	Oxidation	(M)
	hypothetical protein OsJ_12925
	Observed	Mr(expt)	Mr(calc)	ppm	Start	End	Miss	Ions	Peptide
	750.416	749.408	749.407	1.65	44	-	49	0	---	R.FSVLER.F
	797.367	796.36	796.354	7.54	105	-	110	0	---	R.ESFCVR.E
	856.521	855.514	855.446	78.8	35	-	40	1	---	R.HWTRTR.H
	925.535	924.528	924.539	-12.49	65	-	73	0	---	R.VAVLEAAPR.A
	1084.63	1083.62	1083.63	-4.46	91	-	100	0	---	K.EGEGVIVLLR.E
	1150.52	1149.52	1149.52	-3.11	234	-	243	0	25	K.SPYFSNNHGK.L
	1239.57	1238.56	1238.56	1.29	244	-	253	0	20	K.LFELTGDECR.H
	1383.7	1382.69	1382.58	80.2	432	-	442	1	---	R.AYAEQLCDREE.-
	1392.72	1391.71	1391.77	-45.5	401	-	414	0	---	R.AAGADLAARPARPR.Q
	1529.76	1528.75	1528.74	9.01	192	-	205	0	37	R.EGGEITTAPEEQIR.E
	1557.79	1556.78	1556.69	57.3	276	-	289	1	---	R.WRAHTCPGGGSSER.R
	1564.79	1563.78	1563.77	10.3	50	-	64	0	25	R.FPDEQVVGAAVGGYR.V
	1813.92	1812.92	1812.9	11.1	190	-	205	1	---	R.QREGGEITTAPEEQIR.E
	1890.94	1889.93	1889.91	9.99	214	-	233	0	---	R.GGGGGSGSEWEIKPSSLTGK.S
	2028.98	2027.97	2027.96	5.51	74	-	90	0	0	R.AFLQPSHYDADEVFYVK.E
	Hypothetical protein
	Observed	Mr(expt)	Mr(calc)	ppm	Start	End	Miss	Ions	Peptide
	870.542	869.534	869.454	92.1	32	-	38	0	---	R.MPPRPTR.D	+	Oxidation	(M)
	1018.49	1017.49	1017.46	30.9	87	-	94	0	---	R.DEPAWSWK.H
	1104.57	1103.56	1103.58	-19.75	170	-	177	0	---	K.VEPWWFLK.A
	1118.51	1117.5	1117.52	-11.26	128	-	137	0	---	R.WAEGTEQAAR.K
	1141.54	1140.53	1140.6	-62.44	39	-	48	0	---	R.DEDKPVLTPK.R
	1234.67	1233.67	1233.66	4.77	394	-	403	1	---	R.ELEKIAFEQK.S
	1235.53	1234.52	1234.64	-97.18	216	-	226	1	---	R.QGSANLSRFQK.N
	1265.64	1264.64	1264.68	-36.9	28	-	38	1	---	R.GPTRMPPRPTR.D
	1383.69	1382.68	1382.65	24.6	243	-	254	0	17	R.IVSQMEAYTEGR.G
	1434.77	1433.76	1433.78	-11.12	146	-	156	1	13	K.RLFSHLIYETR.I
	1581.83	1580.82	1580.74	47.3	292	-	307	0	17	R.NSPIDPMAVHMAGGGK.K
	1741.74	1740.73	1740.83	-54.93	292	-	308	1	---	R.NSPIDPMAVHMAGGGKK.H	+	2	Oxidation	(M)
	hypothetical protein OsI_13867
	Observed	Mr(expt)	Mr(calc)	ppm	Start	End	Miss	Ions	Peptide
	750.416	749.408	749.407	1.65	75	-	80	0	---	R.FSVLER.F
	797.367	796.36	796.354	7.54	136	-	141	0	---	K.ESFCVR.E
	856.521	855.514	855.446	78.8	66	-	71	1	---	R.HWTRTR.H
	877.48	876.472	876.482	-10.9	435	-	443	0	---	K.LVFGGSAAR.E
	925.535	924.528	924.539	-12.49	96	-	104	0	---	R.VAVLEAAPR.A
	1084.63	1083.62	1083.63	-4.46	122	-	131	0	---	K.EGEGVIVLLR.E
	1150.52	1149.52	1149.52	-3.11	265	-	274	0	25	K.SPYFSNNHGK.L
	1223.58	1222.58	1222.58	-1.18	301	-	311	0	---	R.GSMIAPNYNTR.A
	1239.57	1238.56	1238.56	1.29	275	-	284	0	20	K.LFELTGDECR.H
	1350.82	1349.81	1349.8	5.3	448	-	459	0	72	R.VLAAQPEQILLR.G
	1529.76	1528.75	1528.74	9.01	223	-	236	0	37	R.EGGEITTAPEEQIR.E
	1564.79	1563.78	1563.77	10.3	81	-	95	0	25	R.FPDEQVVGAAVGGYR.V
	1813.92	1812.92	1812.9	11.1	221	-	236	1	---	R.QREGGEITTAPEEQIR.E
	1890.94	1889.93	1889.91	9.99	245	-	264	0	---	R.GGGGGSGSEWEIKPSSLTGK.S
	1918.88	1917.88	1917.85	13	49	-	65	0	---	R.HGGEGGRPYHFGEESFR.H
	2028.98	2027.97	2027.96	5.51	105	-	121	0	0	R.AFLQPSHYDADEVFYVK.E
